# Supplementary material for: Sustainable Extraction of Antioxidant Phytocompounds from Yellow Onion Wastes for Value-Added Product Development
Source: Antioxidants (Basel). 2026 May 15;15(5):632. doi: 10.3390/antiox15050632 (PMC13203277; doi:10.3390/antiox15050632)
Supplement: Supplementary file 1 [file antioxidants-15-00632-s001.zip]

Archive with 1 entries (1 files):
- antioxidants-4271506-supplementary.pdf
